# Supplementary material for: Exploring the Antitumor Efficacy of N-Heterocyclic Nitrilotriacetate Oxidovanadium(IV) Salts on Prostate and Breast Cancer Cells
Source: Molecules. 2024 Jun 19;29(12):2924. doi: 10.3390/molecules29122924 (PMC11206760; doi:10.3390/molecules29122924)
Supplement: Supplementary file 1 [file molecules-29-02924-s001.zip]

Archive with 1 entries (1 files):
- molecules-3029044-supplementary.pdf
